# Supplementary material for: Analysis of Functional Promoter of Camel FGF21 Gene and Identification of Small Compounds Targeting FGF21 Protein
Source: Vet Sci. 2023 Jul 10;10(7):452. doi: 10.3390/vetsci10070452 (PMC10383868; doi:10.3390/vetsci10070452)
Supplement: Supplementary file 1 [file vetsci-10-00452-s001.zip]

Archive with 2 entries (2 files):
- suppl materials.pdf
- suppl table S5.xlsx
