# Supplementary material for: Analysis of Functional Promoter of Camel FGF21 Gene and Identification of Small Compounds Targeting FGF21 Protein
Source: Vet Sci. 2023 Jul 10;10(7):452. doi: 10.3390/vetsci10070452 (PMC10383868; doi:10.3390/vetsci10070452)
Supplement: Supplementary file 1 [file vetsci-10-00452-s001.zip › suppl table S5.xlsx]

## Sheet: swissadme
Table S5 the detailed parameters of druggability compounds under Lipinski's rule of five using in silico ADMET screening
Molecule	Canonical SMILES	Formula	MW	#Heavy atoms	#Aromatic heavy atoms	Fraction Csp3	#Rotatable bonds	#H-bond acceptors	#H-bond donors	MR	TPSA	iLOGP	XLOGP3	WLOGP	MLOGP	Silicos-IT Log P	Consensus Log P	ESOL Log S	ESOL Solubility (mg/ml)	ESOL Solubility (mol/l)	ESOL Class	Ali Log S	Ali Solubility (mg/ml)	Ali Solubility (mol/l)	Ali Class	Silicos-IT LogSw	Silicos-IT Solubility (mg/ml)	Silicos-IT Solubility (mol/l)	Silicos-IT class	GI absorption	BBB permeant	Pgp substrate	CYP1A2 inhibitor	CYP2C19 inhibitor	CYP2C9 inhibitor	CYP2D6 inhibitor	CYP3A4 inhibitor	log Kp (cm/s)	Lipinski #violations	Ghose #violations	Veber #violations	Egan #violations	Muegge #violations	Bioavailability Score	PAINS #alerts	Brenk #alerts	Leadlikeness #violations	Synthetic Accessibility
Sorafenib	CNC(=O)c1nccc(c1)Oc1ccc(cc1)NC(=O)Nc1ccc(c(c1)C(F)(F)F)Cl	C21H16ClF3N4O3	464.82	32	18	0.1	9	7	3	112.48	92.35	3.42	4.07	6.32	2.91	3.78	4.1	-5.11	0.00362	7.79e-06	Moderately soluble	-5.71	0.000898	1.93e-06	Moderately soluble	-8.6	1.16e-06	2.5e-09	Poorly soluble	Low	No	No	Yes	Yes	Yes	Yes	Yes	-6.25	0	1	0	1	0	0.55	0	0	3	2.87
Resorcinol monoacetate	CC(=O)Oc1cccc(c1)O	C8H8O3	152.15	11	6	0.12	2	3	1	39.96	46.53	1.51	1.23	1.32	1.32	1.21	1.32	-1.83	2.25	0.0148	Very soluble	-1.8	2.39	0.0157	Very soluble	-1.88	2	0.0132	Soluble	High	Yes	No	No	No	No	No	No	-6.35	0	3	0	0	1	0.55	0	1	1	1.46
Sertraline	CN[C@H]1CC[C@H](c2c1cccc2)c1ccc(c(c1)Cl)Cl	C17H17Cl2N	306.23	20	12	0.29	2	1	1	85.99	12.03	3.4	4.78	4.86	4.7	5.02	4.55	-5.06	0.00265	8.67e-06	Moderately soluble	-4.76	0.00527	1.72e-05	Moderately soluble	-7.22	1.85e-05	6.04e-08	Poorly soluble	High	Yes	Yes	Yes	Yes	No	Yes	No	-4.77	1	0	0	0	1	0.55	0	0	1	3.14
Tropisetron	CN1[C@@H]2CC[C@H]1CC(C2)OC(=O)c1c[nH]c2c1cccc2	C17H20N2O2	284.35	21	9	0.47	3	3	1	85.81	45.33	2.82	3.53	2.57	2.39	2.63	2.79	-3.95	0.0322	0.000113	Soluble	-4.17	0.0194	6.82e-05	Moderately soluble	-3.94	0.0327	0.000115	Soluble	High	Yes	No	Yes	No	No	Yes	No	-5.53	0	0	0	0	0	0.55	0	0	1	3.91
Nylidrin	CC(NC(C(c1ccc(cc1)O)O)C)CCc1ccccc1	C19H25NO2	299.41	22	12	0.37	7	3	3	90.72	52.49	2.87	3.46	3.1	3.02	3.71	3.23	-3.82	0.0456	0.000152	Soluble	-4.24	0.0171	5.7e-05	Moderately soluble	-5.54	0.000873	2.92e-06	Moderately soluble	High	Yes	Yes	Yes	No	No	Yes	Yes	-5.67	0	0	0	0	0	0.55	0	0	0	2.94
Tolfenamic acid	OC(=O)c1ccccc1Nc1cccc(c1C)Cl	C14H12ClNO2	261.7	18	12	0.07	3	2	2	72.92	49.33	2.44	5.17	4.09	2.49	3.23	3.48	-5.01	0.00253	9.66e-06	Moderately soluble	-5.95	0.000292	1.12e-06	Moderately soluble	-5.35	0.00118	4.51e-06	Moderately soluble	High	Yes	No	Yes	Yes	Yes	No	No	-4.23	0	0	0	0	1	0.85	0	0	1	1.98
Stiripentol	OC(C(C)(C)C)/C=C/c1ccc2c(c1)OCO2	C14H18O3	234.29	17	6	0.43	3	3	1	67.53	38.69	3.13	4.16	2.73	2.25	3.15	3.08	-3.98	0.0247	0.000106	Soluble	-4.68	0.00489	2.09e-05	Moderately soluble	-2.93	0.275	0.00117	Soluble	High	Yes	No	Yes	No	Yes	Yes	No	-4.78	0	0	0	0	0	0.55	0	0	2	3.23
